# Supplementary material for: Effect of site of placentation on pregnancy outcomes in patients with placenta previa
Source: PLoS One. 2018 Jul 17;13(7):e0200252. doi: 10.1371/journal.pone.0200252 (PMC6049903; doi:10.1371/journal.pone.0200252)
Supplement: S1 Dataset — (XLSX) [file pone.0200252.s001.xlsx]

## Sheet: 已恢复_工作表1
age	patient number	Gravidity	Parity	Gestational week	Postpartum hemorrhage	Apgar	Birth weight	Number of uterine cavity operations	Blood transfusion volumn	Blood transfusion rate	Hysterectomy	Postpartum hospital stay	Postpartum infection	Prenatal bleeding rate	Number of caesarean sections	PAS	Placenta attached to the incision site	previous caesarean section	Placental attachment site	Placenta previa types	Postpartum hemorrhage rate	Number of abortions
41	252222	6	2	37.1	4700	9	3130	4		0	1	8	0	1	2	1	1	1	1	1	1	4
33	186031	5	2	35	2200	10	2870	2		0	1	9	1	1	2	1	1	1	1	1	1	3
29	165513	6	6	37.5	800	10	3670	1		1	0	4	0	0	2	0	0	1	1	1	0	0
36	266294	3	2	36.1	400	9	2765	1		0	0	4	0	0	1	0	1	1	1	0	0	1
40	278608	5	3	33.4	400	8	1770	2		0	0	7	1	0	1	0	1	1	1	0	0	2
36	188904	4	2	37.2	4520	10	3280	2	2850	1	1	6	0	0	1	1	1	1	1	1	0	2
36	209165	4	2	36.6	3900	10	3120	1	2100	1	1	7	0	0	1	1	1	1	1	1	1	2
37	212462	7	2	36.5	5698	10	3075	5	2850	1	1	8	1	1	1	1	1	1	1	1	1	5
34	238162	2	2	37.2	2530	10	3315	0	1500	1	0	8	0	0	1	1	1	1	1	1	1	0
39	165731	3	2	38.4	350	10	3470	0		0	0	4	0	1	1	1	1	1	1	1	0	1
36	267593	5	2	36.4	800	10	3355	3		0	0	5	0	1	1	1	1	1	1	1	1	3
36	259494	5	2	36	800	10	3070	3	300	1	0	5	0	1	1	1	1	1	1	1	1	3
38	161973	3	2	36.3	300	10	2940	1		0	0	5	0	1	1	1	1	1	1	1	0	1
29	271945	2	2	33.4	1600	10	2420	0	900	1	0	9	1	1	1	1	1	1	1	1	1	0
29	70379	1	1	37	300	10	2350	2		0	0	5	0	0	1	1	1	1	1	1	0	0
34	150143	3	2	37.3	500	10	3370	1		0	0	4	0	1	1	1	1	1	1	1	1	1
33	54365	2	2	37.2	1500	10	3350	0	400	1	0	5	0	0	1	1	1	1	1	1	1	0
33	152546	3	2	37.1	200	10	3320	0		0	0	4	0	0	1	1	1	1	1	1	0	1
30	147496	3	2	37.2	200	10	3200	1		0	0	4	0	0	1	1	1	1	1	1	0	1
33	222494	2	2	36.2	900	10	3085	0	900	1	0	6	1	1	1	0	1	1	1	1	1	0
29	263364	2	2	37	200	10	2910	1		0	0	5	0	0	1	0	1	1	1	1	0	0
34	232631	2	2	35.1	200	10	2805	0		0	0	5	1	1	1	0	1	1	1	1	0	0
34	243526	4	2	37	200	10	2770	2		0	0	5	0	0	1	0	1	1	1	1	0	2
34	232389	2	2	34.5	300	10	2500	0		0	0	5	0	0	1	0	1	1	1	1	0	0
31	229120	2	2	36	600	10	2370	0	300	1	0	4	0	1	1	0	1	1	1	1	1	0
35	196976	3	2	31.4	200	10	2210	1		0	0	9	0	1	1	0	1	1	1	1	0	1
27	223975	2	2	29.3	200	9	880	0	300	1	0	4	0	1	1	0	1	1	1	1	0	0
43	166153	3	1	37.2	1000	10	3250	2	600	1	0	6	1	0	1	1	1	1	1	1	1	2
42	49080	4	2	37.5	300	10	3495	2		0	0	4	0	1	1	0	0	1	1	0	0	2
37	250878	4	2	37.3	250	9	2940	1		0	0	6	0	0	1	0	0	1	1	0	0	2
33	92698	3	2	37.6	300	10	2680	1		0	0	4	0	0	1	0	0	1	1	0	0	1
39	113433	2	3	35.3	600	10	2865	0		0	0	4	0		1	0	0	1	1	0	1	-1
33	81613	3	2	37	300	10	2820	0		0	0	4	0	0	1	0	0	1	1	1	0	1
36	258850	6	2	34.6	600	9	2290	3		0	0	4	0		1	0	0	1	1	1	1	4
38	111460	3	1	32.3	2400	7	2030	2	2100	1	1	9	0	1	1	0	0	1	1	1	1	2
34	254226	1	1	37.3	200	10	3550	0		0	0	4	0	0	0	0	0	0	1	0	0	0
33	238829	2	1	39.2	300	10	3010	0		0	0	4	0	0	0	1	0	0	1	0	0	1
32	247359	1	1	39.2	200	10	3850	0		0	0	4	0	0	0	0	0	0	1	0	0	0
29	184059	1	1	38.6	250	10	3795	0		0	0	5	0	0	0	0	0	0	1	0	0	0
33	256194	3	1	38.2	300	10	3450	2		0	0	5		1	0	0	0	0	1	0	0	2
28	163872	3	1	39	400	10	3425	2		0	0	5	0	0	0	0	0	0	1	0	0	2
33	264952	2	1	36.3	200	10	3195	1		0	0	4	0	1	0	0	0	0	1	0	0	1
34	149218	1	1	37.4	200	10	3160	0		0	0	4	0	0	0	0	0	0	1	0	0	0
31	207151	1	1	36.4	350	10	3105	0		0	0	4		1	0	0	0	0	1	0	0	0
36	218929	1	1	38.3	300	10	3100	0		0	0	4	0	0	0	0	0	0	1	0	0	0
30	216483	1	1	38.3	300	10	3090	0		0	0	4	0	0	0	0	0	0	1	0	0	0
33	268777	1	1	37.6	200	10	3090	0		0	0	4	0	1	0	0	0	0	1	0	0	0
31	181401	1	1	38.5	200	10	3085	0		0	0	4	0	0	0	0	0	0	1	0	0	0
33	176144	1	1	37.5	300	10	3060	0		0	0	7	0	0	0	0	0	0	1	0	0	0
32	168985	3	1	38.3	400	10	3060	2		0	0	5	0	0	0	0	0	0	1	0	0	2
29	269564	1	1	37.5	200	10	2970	0		0	0	4	0	1	0	0	0	0	1	0	0	0
28	162281	1	1	36.1	400	10	2960	0		0	0	4	0	1	0	0	0	0	1	0	0	0
37	180239	3	1	36.6	200	10	2955	2		0	0	8	0	1	0	0	0	0	1	0	0	2
28	269740	1	1	37	250	10	2740	0		0	0	4	0	1	0	0	0	0	1	0	0	0
30	155891	1	1	36.5	250	10	2630	0		0	0	4	0	1	0	0	0	0	1	0	0	0
26	175135	2	1	34.3	200	10	2605	0		0	0	6	0	1	0	0	0	0	1	0	0	1
39	247998	1	1	34.3	400	10	2505	0		0	0	5	0	1	0	0	0	0	1	0	0	0
34	212877	1	1	36.1	200	10	2430	0	600	1	0	4	0	0	0	0	0	0	1	0	0	0
28	253674	3	1	35.1	400	6	2025	2		0	0	5	0	1	0	0	0	0	1	0	0	2
30	234028	6	1	33	700	5	1840	3		0	0	5	1	1	0	0	0	0	1	0	1	5
28	253343	1	1	28	300	6	1080	0	300	1	0	8	1	1	0	0	0	0	1	0	0	0
26	215615	1	1	39.1	200	10	3790	0		0	0	3	0	0	0	0	0	0	1	0	0	0
27	199844	3	1	37.6	400	10	3630	2		0	0	6	0	0	0	0	0	0	1	0	0	2
32	165066	2	1	38.6	500	10	3555	1		0	0	5	0	0	0	0	0	0	1	0	1	1
29	154886	3	1	38.5	250	10	3395	2		0	0	5	0	0	0	0	0	0	1	0	0	2
24	195629	1	1	38	250	10	3140	0		0	0	5	0	0	0	0	0	0	1	0	0	0
33	213704	2	1	38.3	300	10	3125	0		0	0	4	0	0	0	0	0	0	1	0	0	1
32	161450	1	1	39.1	200	10	3050	0		0	0	4	0	1	0	0	0	0	1	0	0	0
32	191763	1	1	39	250	10	2900	0		0	0	5	0	0	0	0	0	0	1	0	0	0
27	159082	1	1	36.5	300	8	2800	0		0	0	3	0	1	0	0	0	0	1	0	0	0
27	190675	1	1	36.5	250	10	2725	0		0	0	5	0	1	0	0	0	0	1	0	0	0
31	230023	2	1	37.1	300	10	2400	1		0	0	8	0	0	0	0	0	0	1	0	0	1
26	276005	1	1	37.4	500	10	2700	0		0		4	0	1	0	0	0	0	1	0	1	0
40	117566	5	2	38.1	900	10	3740	3	300	1	0	4	0	1	0	0	0	0	1	0	1	3
38	165284	3	2	38	200	10	3690	1		0	0	4	0	0	0	0	0	0	1	0	0	1
35	279454	3	2	34.1	400	10	2245	1		0	0	3	0	1	0	0	0	0	1	0	0	1
32	205898	3	2	31.5	200	6	1800	1		0	0	4	0	1	0	0	0	0	1	0	0	1
36	184356	2	2	37.6	800	10	3460	0	1800	1	0	8	1	1	0	0	0	0	1	0	1	0
30	222824	1	2	33.5	200	10	1890	0		0	0	5	0	1	0	0	0	0	1	0	0	-1
31	230314	1	1	36.5	500	9.6	2873	0		0	0	5	0	0	0	0	0	0	1	1	0	0
36	244041	2	1	34.6	3770	10	2500	1	2400	1	1	5	0	1	0	1	0	0	1	1	1	1
34	187633	6	1	37	2400	10	2455	8	1050	1	1	14	1	0	0	1	0	0	1	1	1	5
31	273370	1	1	36.1	4000	5	2225	0	1500	1	1	5	0	0	0	1	0	0	1	1	1	0
39	179124	3	1	37.6	1100	10	3720	2	450	1	0	5	0	0	0	1	0	0	1	1	1	2
32	266509	2	1	37	1500	10	3120	1	600	1	0	4	0	0	0	1	0	0	1	1	1	1
39	205372	1	1	36.3	2150	10	3020	0	1200	1	0	5	0	0	0	1	0	0	1	1	1	0
42	235542	5	1	36.6	450	10	2885	4		0	0	6	0	0	0	1	0	0	1	1	0	4
28	246574	2	1	33.3	400	9	1870	1		0	0	4	0	1	0	1	0	0	1	1	0	1
36	123876	5	2	36	400	10	3510	3		0	0	8	1	0	0	1	0	0	1	1	0	3
28	221067	4	2	37.3	900	10	2960	2		0	0	5	0	0	0	1	0	0	1	1	1	2
36	148356	3	2	37	400	10	2580	1		0	0	4	0	0	0	1	0	0	1	1	0	1
29	178675	1	1	37	1000	10	4150	0	300	1	0	7	0	1	0	0	0	0	1	1	1	0
35	213610	2	1	38	200	10	4110	1		0	0	4	0	0	0	0	0	0	1	1	0	1
34	263110	1	1	37.4	400	10	3600	0		0	0	5	0	0	0	0	0	0	1	1	0	0
34	186297	5	1	38	400	10	3580	4		0	0	4	0	0	0	0	0	0	1	1	0	4
36	233656	1	1	37.6	500	10	3540	1		0	0	4	0	0	0	0	0	0	1	1	1	0
36	213033	2	1	37	860	10	3500	0	300	1	0	5	0	0	0	0	0	0	1	1	1	1
36	274053	2	1	37	1000	10	3390	1	300	1	0	5	1	0	0	0	0	0	1	1	1	1
27	260091	2	1	38.4	500	10	3370	1		0	0	4	0	0	0	0	0	0	1	1	1	1
30	222991	2	1	37	500	10	3340	1		0	0	4	0	1	0	0	0	0	1	1	1	1
30	274146	1	1	37.2	500	10	3230	0		0	0	5	0	0	0	0	0	0	1	1	1	0
32	167356	1	1	36.6	300	9	3220	0		0	0	4	0	0	0	0	0	0	1	1	0	0
34	228536	2	1	37.2	300	10	3190	1		0	0	4	0	0	0	0	0	0	1	1	0	1
41	172904	3	1	37	200	10	3100	2		0	0	4	0	1	0	0	0	0	1	1	0	2
36	240084	3	1	37.2	1100	10	3070	2	300	1	0	5	0	1	0	0	0	0	1	1	1	2
37	194259	2	1	37.3	450	10	3060	1		0	0	4	0	0	0	0	0	0	1	1	0	1
31	222142	2	1	38.4	450	10	2995	1		0	0	3	0	0	0	0	0	0	1	1	0	1
29	241339	7	1	37.2	250	10	2975	2		0	0	4	0	0	0	0	0	0	1	1	0	6
35	169433	3	1	37.2	300	10	2975	2		0	0	4	0	1	0	0	0	0	1	1	0	2
25	244423	1	1	36.6	600	10	2940	0		0	0	5	0	0	0	0	0	0	1	1	1	0
39	203279	1	1	37.1	300	10	2930	0		0	0	4	0	1	0	0	0	0	1	1	0	0
25	172043	1	1	38.1	200	10	2920	0		0	0	5	0	0	0	0	0	0	1	1	0	0
34	158514	2	1	37.2	1500	10	2900	1	300	1	0	5	0	0	0	0	0	0	1	1	1	1
31	179835	1	1	38.2	300	10	2870	0		0	0	5	0	0	0	0	0	0	1	1	0	0
30	239254	2	1	37.3	600	10	2830	1		0	0	3	0	0	0	0	0	0	1	1	1	1
31	186872	1	1	37.4	350	10	2825	0		0	0	4	0	0	0	0	0	0	1	1	0	0
26	197098	2	1	36.6	200	10	2770	1		0	0	4	0	0	0	0	0	0	1	1	0	1
27	199336	1	1	36.4	300	10	2760	0		0	0	4	0	1	0	0	0	0	1	1	0	0
31	266769	2	1	37.1	500	10	2740	1	600	1	0	5	0	0	0	0	0	0	1	1	1	1
27	163366	1	1	35.1	800	8	2725	0		0	0	5	0	1	0	0	0	0	1	1	1	0
36	143913	3	1	35.6	300	10	2715	2		0	0	5	0	1	0	0	0	0	1	1	0	2
34	245243	4	1	36.1	400	10	2670	2		0	0	5	0	0	0	0	0	0	1	1	0	3
36	232193	1	1	35.1	300	10	2530	0		0	0	4	0	1	0	0	0	0	1	1	0	0
36	249089	2	1	35.6	300	10	2330	1		0	0	5	0	0	0	0	0	0	1	1	0	1
26	173584	1	1	37.1	400	10	2315	0		0	0	8	0	0	0	0	0	0	1	1	0	0
38	274313	2	1	34.5	1000	10	2285	0	900	1	0	5	0	0	0	0	0	0	1	1	1	1
30	245197	1	1	34.1	300	10	2275	0		0	0	5	0	1	0	0	0	0	1	1	0	0
34	245844	2	1	36.1	300	10	2255	1		0	0	5		1	0	0	0	0	1	1	0	1
28	244287	1	1	33	700	10	2230	0	300	1	0	7	0	1	0	0	0	0	1	1	1	0
30	165162	2	1	31.1	200	4	1870	1		0	0	4	0	1	0	0	0	0	1	1	0	1
37	254290	2	1	34.2	400	10	1745	0		0	0	4	0	1	0	0	0	0	1	1	0	1
31	160046	1	1	32.4	400	10	1700	0	300	1	0	8	0	1	0	0	0	0	1	1	0	0
29	183434	1	1	34.1	300	9	1580	0		0	0	5	0	1	0	0	0	0	1	1	0	0
38	259527	2	1		200	10	3370	1		0	0	4	0	0	0	0	0	0	1	1	0	1
31	238020	1	1	37	500	10	2850	0		0	0	6	0	0	0	0	0	0	1	1	1	0
31	159569	2	1	34.5	350	10	2605	1		0	0	5	0	1	0	0	0	0	1	1	0	1
36	235218	1	1	37.1	300	10	2600	1		0	0	5	0	0	0	0	0	0	1	1	0	0
29	199325	3	1	36.6	600	10	2520	2		0	0	4	0	1	0	0	0	0	1	1	1	2
22	166674	2	1	31.2	300	8	1955	1		0	0	7	0	1	0	0	0	0	1	1	0	1
45	248533	4	2	37.1	600	10	3800	2		0	0	7	1	0	0	0	0	0	1	1	1	2
28	254234	3	2	39	600	9	3545	1		0	0	8	0	1	0	0	0	0	1	1	1	1
32	145503	3	2	38	200	10	3450	1		0	0	4	0	0	0	0	0	0	1	1	0	1
31	226507	2	2	37.6	500	10	3385	0		0	0	5	0	0	0	0	0	0	1	1	1	0
37	240429	5	2	37.4	600	10	3360	2		0	0	4	0	0	0	0	0	0	1	1	1	3
36	252440	5	2	37	600	10	3150	3	300	1	0	8	0	0	0	0	0	0	1	1	1	3
35	197817	5	2	37.1	300	10	2810	3		0	0	5	0	0	0	0	0	0	1	1	0	3
38	178462	7	2	37.2	200	10	2800	5		0	0	7	0	0	0	0	0	0	1	1	0	5
32	177495	3	2	36	200	10	2745	0		0	0	4	0	1	0	0	0	0	1	1	0	1
37	231512	4	2	36.3	300	10	2525	2		0	0	4	0	1	0	0	0	0	1	1	0	2
31	104876	3	2	35.1	300	10	2520	1		0	0	4	0	1	0	0	0	0	1	1	0	1
35	166151	2	2	33.3	700	9	2175	0		0	0	9	0	0	0	0	0	0	1	1	1	0
27	187895	2	2	34.1	400	9	2170	1		0	0	4	0	1	0	0	0	0	1	1	0	0
34	186489	2	2	35	300	10	2165	0		0	0	11	0	1	0	0	0	0	1	1	0	0
34	239690	2	2	31.3	200	10	1220	1		0	0	8	0	1	0	0	0	0	1	1	0	0
27	237432	5	2	36.4	700	7	2975	3		0	0	5	0	1	0	0	0	0	1	1	1	3
33	210064	1	2	36.2	300	10	2615	0		0	0	4	0	0	0	0	0	0	1	1	0	-1
32	70997	5	3	37	200	10	3520	2		0	0	3	0	0	0	0	0	0	1	1	0	2
30	156402	5	2	37.2	800	10	3000	2	300	1	0	9	0		1	1	1	1	0	1	1	3
32	181037	2	2	36.4	350	10	2910	0		0	0	4	0	1	1	0	0	1	0	1	0	0
32	241470	3	2	36.2	200	10	3210	1		0	0	4	0	1	1	0	0	1	0	1	0	1
39	265164	6	2	37	600	10	3615	3		0	0	4	0		1	0	0	1	0	0	1	4
30	280987	3	2	37.5	220	10	3560	1		0	0	4			1	0	0	1	0	0	0	1
34	128999	3	2	37.6	450	10	3510	1		0	0	4	0		1	0	0	1	0	0	0	1
36	170110	4	2	37	300	10	3415	2		0	0	4	0	0	1	0	0	1	0	0	0	2
37	154338	5	2	37.5	400	10	3160	3		0	0	4	0		1	0	0	1	0	0	0	3
37	167443	4	2	37.4	300	10	2720	2		0	0	6	0	1	1	0	0	1	0	0	0	2
36	181817	4	2	38.2	300	10	3510	2		0	0	5	0	0	1	0	0	1	0	0	0	2
35	274578	3	2	37.1	400	10	2910	1		0	0	4	0		1	0	0	1	0	0	0	1
35	179586	2	2	38	300	10	3450	0		0	0	7	0	0	1	0	0	1	0	0	0	0
36	274820	7	2	39.3	650	10	3340	5	900	1	0	4	0		1	1	0	1	0	1	1	5
31	195838	5	2	35.5	350	10	2900	2		0	0	5	0	0	1	1	0	1	0	1	0	3
32	158609	5	2	35.1	300	10	2850	3	300	1	0	13	1	1	1	1	0	1	0	1	0	3
40	210810	2	1	38	250	10	3285	0		0	0	3	0	0	1	0	0	1	0	1	0	1
39	199323	5	2	38.1	250	10	4220	3		0	0	4	0	0	1	0	0	1	0	1	0	3
35	165742	2	2	37.2	200	10	4090	0		0	0	4	0		1	0	0	1	0	1	0	0
40	52394	3	2	37.1	1000	10	3470	1	300	1	0	6	0		1	0	0	1	0	1	1	1
35	264387	2	2	37.5	250	10	3460	1		0	0	4	0		1	0	0	1	0	1	0	0
45	277309	2	2	37.4	300	10	3430	0		0	0	4	0		1	0	0	1	0	1	0	0
36	104561	3	2	36.4	400	10	3350	1		0	0	4	0		1	0	0	1	0	1	0	1
39	216328	4	2	37.2	400	10	3330	2		0	0	8	1	0	1	0	0	1	0	1	0	2
39	123827	5	2	37	200	10	3310	3		0	0	4	0	0	1	0	0	1	0	1	0	3
38	213221	5	2	36	200	9	3230	3		0	0	5	0	1	1	0	0	1	0	1	0	3
34	227867	3	2	37	900	10	3205	1	300	1	0	5	0	0	1	0	0	1	0	1	1	1
28	82156	2	2	36	800	10	3165	0		0	0	5	0	1	1	0	0	1	0	1	1	0
34	119483	2	2	38	200	10	3080	0		0	0	5	0	0	1	0	0	1	0	1	0	0
37	249696	5	2	36.5	250	10	3080	4		0	0	5	0	0	1	0	0	1	0	1	0	3
30	257794	3	2	35.1	400	10	3035	1		0	0	8	0		1	0	0	1	0	1	0	1
32	106225	3	2	36.5	500	10	2850	1		0	0	4	0		1	0	0	1	0	1	1	1
32	125841	3	2	38	300	10	2785	1		0	0	4	0	0	1	0	0	1	0	1	0	1
32	235406	3	2	37.1	300	9	2750	1		0	0	4	0	0	1	0	0	1	0	1	0	1
34	262328	3	2	35.1	500	10	2680	1		0	0	5	0		1	0	0	1	0	1	1	1
30	190138	2	2	34	800	10	2645	1		0	0	6	0	1	1	0	0	1	0	1	1	0
37	228511	4	2	32.6	400	8	1810	2		0	0	6	0		1	0	0	1	0	1	0	2
34	150219	2	2	36.6	300	10	3460	0		0	0	4	0		1	0	0	1	0	1	0	0
34	276943	2	2	37.3	200	10	2840	0		0	0	4	0		1	0	0	1	0	1	0	0
32	152399	3	2	34.1	600	10	1855	0		0	0	4	0		1	0	0	1	0	1	1	1
29	265979	2	1	37.4	400	10	2990	1		0	0	4	0		1	0	0	1	0	0	0	1
25	194625	1	1	36.5	200	10	3020	0		0	0	5	0	0	0	0	0	0	0	0	0	0
28	264207	1	1	37.6	200	10	3190	0		0	0	5	0	1	0	0	0	0	0	0	0	0
39	268060	5	2	39.4	200	10	3580	3		0	0	4	0	1	0	0	0	0	0	0	0	3
37	203616	2	1	36.5	300	10	4000	1		0	0	4	0	0	0	1	0	0	0	0	0	1
34	62619	5	1	37.2	300	10	3350	4		0	0	6	0	1	0	1	0	0	0	0	0	4
41	189748	3	1	38.3	600	10	3055	2		0	0	5	0	1	0	1	0	0	0	0	1	2
33	179975	1	1	37	400	10	3020	0		0	0	6	0	0	0	1	0	0	0	0	0	0
31	176766	2	1	37	600	10	2850	1	300	1	0	6	0	0	0	1	0	0	0	0	1	1
30	193438	3	1	39.6	500	10	3780	1		0	0	4	0	0	0	1	0	0	0	0	1	2
30	216689	2	1	37.2	300	10	3140	1		0	0	5	0	0	0	1	0	0	0	0	0	1
32	268674	3	2	35.2	300	10	2700	1		0	0	4	0	1	0	1	0	0	0	0	0	1
30	164424	2	1	39	500	10	3855	0		0	0	5	0	0	0	0	0	0	0	0	1	1
38	231547	2	1	37.6	350	10	3220	0		0	0	4	0	0	0	0	0	0	0	0	0	1
37	227133	2	1	38.5	300	10	4040	0		0	0	4	0	0	0	0	0	0	0	0	0	1
33	160866	1	1	38.1	200	10	4025	0		0	0	4	0	0	0	0	0	0	0	0	0	0
25	154409	1	1	38.3	1500	10	4005	0	450	1	0	7	0	0	0	0	0	0	0	0	1	0
27	179574	2	1	38.1	300	10	3965	1		0	0	4	0	0	0	0	0	0	0	0	0	1
29	218286	3	1	38.4	200	10	3850	2		0	0	4	0	0	0	0	0	0	0	0	0	2
36	209821	2	1	38.1	300	9	3830	0		0	0	4	0	0	0	0	0	0	0	0	0	1
30	156660	3	1	40	200	10	3830	2		0	0	4	0	0	0	0	0	0	0	0	0	2
37	182749	3	1	40.6	200	10	3820	2		0	0	4	0	0	0	0	0	0	0	0	0	2
27	209468	1	1	38.2	200	10	3800	0		0	0	4	0	0	0	0	0	0	0	0	0	0
27	212028	1	1	36.4	200	10	3800	0		0	0	4		1	0	0	0	0	0	0	0	0
32	209699	1	1	38	300	10	3780	0		0	0	4	0	0	0	0	0	0	0	0	0	0
34	203078	1	1	38.2	400	10	3780	0		0	0	4	0	0	0	0	0	0	0	0	0	0
38	262988	3	1	38.3	600	10	3710	2		0	0	4	0	1	0	0	0	0	0	0	1	2
32	237183	1	1	38.2	200	10	3690	0		0	0	4	0	0	0	0	0	0	0	0	0	0
24	175163	1	1	40.6	200	10	3690	0		0	0	5	0	0	0	0	0	0	0	0	0	0
33	213356	2	1	37.6	300	10	3660	1		0	0	3		0	0	0	0	0	0	0	0	1
29	279659	1	1	39.3	200	10	3660	0		0	0	4	0	1	0	0	0	0	0	0	0	0
29	228761	1	1	37	200	10	3635	0		0	0	4	0	1	0	0	0	0	0	0	0	0
40	222380	2	1	38.3	300	10	3620	1		0	0	4	0	0	0	0	0	0	0	0	0	1
32	179076	3	1	38.3	500	10	3590	2		0	0	4	0	0	0	0	0	0	0	0	1	2
36	279463	1	1	38.6	800	10	3585	0		0	0	4	0	1	0	0	0	0	0	0	1	0
33	214538	1	1	38.3	200	10	3575	0		0	0	4	0	0	0	0	0	0	0	0	0	0
27	184804	2	1	37.6	300	10	3570	2		0	0	4	0	0	0	0	0	0	0	0	0	1
33	219630	4	1	39.4	300	10	3550	3		0	0	4	0	0	0	0	0	0	0	0	0	3
37	175858	2	1	38.1	200	10	3550	3		0	0	5	0	0	0	0	0	0	0	0	0	1
35	205990	1	1	38.5	200	10	3540	0		0	0	4	0	0	0	0	0	0	0	0	0	0
35	180879	1	1	39	200	9	3530	0		0	0	4	0	0	0	0	0	0	0	0	0	0
31	132401	2	1	38	200	9	3530	1		0	0	4	0	0	0	0	0	0	0	0	0	1
33	139097	1	1	38.3	350	10	3480	0		0	0	4	0	0	0	0	0	0	0	0	0	0
36	190955	1	1	38	200	10	3480	0		0	0	4	0	0	0	0	0	0	0	0	0	0
30	59246	2	1	38	300	10	3460	0		0	0	4	0	0	0	0	0	0	0	0	0	1
27	252903	2	1	37.4	200	10	3450	1		0	0	5	0	1	0	0	0	0	0	0	0	1
28	201302	4	1	37.6	300	10	3450	1		0	0	5	0	1	0	0	0	0	0	0	0	3
28	191162	2	1	38.1	200	10	3440	1		0	0	4	0	0	0	0	0	0	0	0	0	1
28	153383	1	1	37.6	250	10	3435	0		0	0	4	0	0	0	0	0	0	0	0	0	0
30	168045	1	1	39	200	10	3430	0		0	0	7	0	0	0	0	0	0	0	0	0	0
35	254849	1	1	37.6	200	10	3430	0		0	0	4	0	1	0	0	0	0	0	0	0	0
29	232664	2	1	38.3	250	10	3415	0		0	0	4	0	0	0	0	0	0	0	0	0	1
31	158089	1	1	38.3	250	10	3415	0		0	0	4	0	1	0	0	0	0	0	0	0	0
33	167860	1	1	38.4	200	10	3400	0		0	0	4	0	0	0	0	0	0	0	0	0	0
28	203823	1	1	37.1	200	10	3400	0		0	0	4	0	0	0	0	0	0	0	0	0	0
31	267472	2	1	38.2	200	10	3385	0		0	0	4	0	1	0	0	0	0	0	0	0	1
37	59703	2	1	38	300	10	3380	1		0	0	4	0	0	0	0	0	0	0	0	0	1
32	190749	2	1	39.2	200	10	3370	1		0	0	4	0	0	0	0	0	0	0	0	0	1
33	208192	1	1	39	200	10	3350	0		0	0	4	0	0	0	0	0	0	0	0	0	0
31	204091	1	1	38.5	400	10	3350	0		0	0	4	0	0	0	0	0	0	0	0	0	0
30	214391	2	1	38.1	300	9	3330	1		0	0	4	0	0	0	0	0	0	0	0	0	1
30	141712	1	1	38.1	200	10	3330	0		0	0	4	0	0	0	0	0	0	0	0	0	0
34	169825	1	1	38.1	250	10	3330	0		0	0	5	1	0	0	0	0	0	0	0	0	0
29	161129	1	1	39	200	10	3325	0		0	0	4	0	0	0	0	0	0	0	0	0	0
35	179965	4	1	38.3	200	10	3320	2		0	0	4	0	0	0	0	0	0	0	0	0	3
32	139211	3	1	37.1	800	10	3310	2		0	0	5	1	1	0	0	0	0	0	0	1	2
28	169635	1	1	37	300	10	3310	0		0	0	4	0	0	0	0	0	0	0	0	0	0
27	204113	1	1	37	200	10	3310	0		0	0	4	0	1	0	0	0	0	0	0	0	0
29	202856	1	1	37.6	200	10	3305	1		0	0	4	0	0	0	0	0	0	0	0	0	0
39	225586	1	1	37.3	200	10	3300	0		0	0	4	0	1	0	0	0	0	0	0	0	0
29	267879	1	1	38.1	200	10	3290	0		0	0	5	0	1	0	0	0	0	0	0	0	0
33	169459	4	1	37.6	200	10	3290	4		0	0	4	0	0	0	0	0	0	0	0	0	3
31	202359	2	1	38.2	400	10	3290	0		0	0	4	0	0	0	0	0	0	0	0	0	1
31	265102	7	1	39.5	350	10	3280	2		0	0	4	0	1	0	0	0	0	0	0	0	6
30	259200	1	1	38	200	10	3270	0		0	0	6	0	1	0	0	0	0	0	0	0	0
22	191296	1	1	36	300	10	3270	0		0	0	8	0	1	0	0	0	0	0	0	0	0
24	205009	2	1	37	300	10	3255	1		0	0	4	0	0	0	0	0	0	0	0	0	1
24	200119	1	1	38	200	10	3250	0		0	0	4	0	0	0	0	0	0	0	0	0	0
36	183727	1	1	37.5	200	10	3245	0		0	0	7	0	0	0	0	0	0	0	0	0	0
24	156388	1	1	38	200	10	3240	0		0	0	4	0	0	0	0	0	0	0	0	0	0
28	235145	1	1	38.2	400	10	3210	0		0	0	4	0	0	0	0	0	0	0	0	0	0
27	187593	1	1	37.6	200	10	3200	0		0	0	3	0	0	0	0	0	0	0	0	0	0
32	187008	2	1	39.2	200	10	3200	1		0	0	4	0	0	0	0	0	0	0	0	0	1
31	156232	1	1	37.5	200	10	3195	0		0	0	4	0	1	0	0	0	0	0	0	0	0
28	174891	1	1	38.1	200	10	3190	0		0	0	6	0	0	0	0	0	0	0	0	0	0
32	178879	2	1	38.4	200	10	3190	0		0	0	5	0	0	0	0	0	0	0	0	0	1
26	217086	1	1	38.1	200	10	3180	0		0	0	4	0	0	0	0	0	0	0	0	0	0
32	181600	1	1	37.6	400	10	3180	0		0	0	7	0	0	0	0	0	0	0	0	0	0
26	166691	1	1	38.2	200	10	3155	0		0	0	4	0	1	0	0	0	0	0	0	0	0
32	264467	3	1	38.2	200	7	3150	1		0	0	5	0	1	0	0	0	0	0	0	0	2
37	271919	1	1	37.4	600	10	3150	0		0	0	5	0	1	0	0	0	0	0	0	1	0
27	181978	1	1	37.4	300	10	3120	0		0	0	4	0	0	0	0	0	0	0	0	0	0
35	169244	1	1	38.1	200	10	3110	1		0	0	5	0	1	0	0	0	0	0	0	0	0
31	216901	1	1	38.3	300	10	3105	0		0	0	4	0	0	0	0	0	0	0	0	0	0
28	272998	2	1	37.2	500	10	3100	0		0	0	5	0	1	0	0	0	0	0	0	1	1
32	182472	1	1	39	1800	10	3100	1	900	1	0	6	0	0	0	0	0	0	0	0	1	0
27	180154	1	1	38.2	300	10	3100	1		0	0	4	0	0	0	0	0	0	0	0	0	0
30	276697	1	1	37.6	400	10	3090	0		0	0	5	0	1	0	0	0	0	0	0	0	0
36	216892	1	1	38.1	200	10	3090	0		0	0	4	0	0	0	0	0	0	0	0	0	0
27	195818	1	1	37.3	1000	10	3085	0		0	0	2	0	1	0	0	0	0	0	0	1	0
29	226304	1	1	37.5	350	10	3080	0		0	0	4	0	0	0	0	0	0	0	0	0	0
27	269345	2	1	37.3	200	10	3070	1		0	0	4	0	1	0	0	0	0	0	0	0	1
31	217222	1	1	38.6	500	10	3070	0		0	0	4	0	0	0	0	0	0	0	0	1	0
35	254515	1	1	37.2	200	10	3070	0		0	0	4	0	1	0	0	0	0	0	0	0	0
30	158609	3	1	38.3	200	10	3060	2		0	0	5	0	1	0	0	0	0	0	0	0	2
27	196514	1	1	38	250	10	3060	0		0	0	4	0	0	0	0	0	0	0	0	0	0
34	198786	1	1	38.1	200	10	3050	0		0	0	4	0	0	0	0	0	0	0	0	0	0
38	201533	1	1	38.1	400	10	3050	0		0	0	4	0	0	0	0	0	0	0	0	0	0
32	247453	2	1	37.4	200	10	3035	1		0	0	3	0	1	0	0	0	0	0	0	0	1
35	258580	1	1	37.5	200	10	3030	0		0	0	4	0	1	0	0	0	0	0	0	0	0
30	159926	1	1	38.5	200	10	3030	0		0	0	4	0	0	0	0	0	0	0	0	0	0
25	190313	1	1	36.3	200	10	3030	0		0	0	4		0	0	0	0	0	0	0	0	0
30	206666	1	1	38.1	200	10	2990	0		0	0	5	1	0	0	0	0	0	0	0	0	0
27	277434	1	1	37	500	10	2975	0		0	0	5	0	0	0	0	0	0	0	0	1	0
31	216258	3	1	39.6	200	10	2960	1		0	0	4	0	0	0	0	0	0	0	0	0	2
33	197775	1	1	38.4	200	10	2955	0		0	0	4	0	0	0	0	0	0	0	0	0	0
33	177590	3	1	37	400	10	2945	1		0	0	5	0	1	0	0	0	0	0	0	0	2
28	173242	1	1	37.3	200	10	2940	0		0	0	4	0	0	0	0	0	0	0	0	0	0
31	220666	2	1	38.4	200	10	2910	0		0	0	4		0	0	0	0	0	0	0	0	1
33	175022	1	1	38.4	200	10	2910	0		0	0	5	0	0	0	0	0	0	0	0	0	0
29	271750	2	1	38.3	200	10	2860	1		0	0	4	0	0	0	0	0	0	0	0	0	1
38	180827	2	1	38.3	400	10	2850	1		0	0	4	0	0	0	0	0	0	0	0	0	1
33	212322	2	1	37.3	400	10	2840	1		0	0	4	0	0	0	0	0	0	0	0	0	1
29	192710	3	1	38	400	10	2840	2		0	0	5	0	0	0	0	0	0	0	0	0	2
24	215163	3	1	37.3	200	8	2830	2		0	0	3	0	0	0	0	0	0	0	0	0	2
31	245155	2	1	36.6	200	10	2830	1		0	0	4	0	0	0	0	0	0	0	0	0	1
31	253264	1	1	37.2	200	10	2820	0		0	0	6	0	0	0	0	0	0	0	0	0	0
39	218370	1	1	38	200	10	2790	0		0	0	4	0	0	0	0	0	0	0	0	0	0
37	185289	2	1	37.3	300	10	2785	0		0	0	5	0	0	0	0	0	0	0	0	0	1
30	170194	2	1	38	200	10	2770	0		0	0	4	0	0	0	0	0	0	0	0	0	1
30	265675	1	1	35.4	400	7	2710	0		0	0	5	0	0	0	0	0	0	0	0	0	0
33	269795	1	1	37.2	700	10	2700	0		0	0	4	0	0	0	0	0	0	0	0	1	0
29	177527	1	1	37.1	600	10	2665	5		0	0	5	0	1	0	0	0	0	0	0	1	0
31	218586	1	1	37.5	200	10	2660	0		0	0	4	0	0	0	0	0	0	0	0	0	0
39	266399	5	1	37.4	400	10	2650	4		0	0	4	1	0	0	0	0	0	0	0	0	4
32	194450	1	1	37.5	200	10	2650	0		0	0	4	0	0	0	0	0	0	0	0	0	0
31	213209	1	1	38.6	200	10	2645	0		0	0	4	0	0	0	0	0	0	0	0	0	0
28	269268	1	1	37.3	200	10	2610	0		0	0	4	0	0	0	0	0	0	0	0	0	0
38	178480	3	1	36.3	200	10	2340	2		0	0	6	0	0	0	0	0	0	0	0	0	2
34	158864	1	1	34	200	10	2250	1		0	0	4	0	1	0	0	0	0	0	0	0	0
31	228341	2	1	35.4	350	10	2190	1	300	1	0	8	0	0	0	0	0	0	0	0	0	1
36	180222	1	1	37	200	10	2120	0		0	0	6	0	0	0	0	0	0	0	0	0	0
28	228547	1	1	39.1	200	10	4400	0		0	0	4	0	0	0	0	0	0	0	0	0	0
29	159695	1	1	38.5	200	10	4270	0		0	0	4	0	0	0	0	0	0	0	0	0	0
26	167146	1	1	39.2	350	10	4050	0		0	0	4	0	0	0	0	0	0	0	0	0	0
29	167454	1	1	38.1	200	10	3984	0		0	0	4	0	0	0	0	0	0	0	0	0	0
30	262220	1	1	37.5	300	10	3900	0		0	0	4	0	0	0	0	0	0	0	0	0	0
35	240641	1	1	38.1	200	8	3800	0		0	0	4	0	0	0	0	0	0	0	0	0	0
31	207504	1	1	37.3	200	10	3750	0		0	0	4	0	0	0	0	0	0	0	0	0	0
31	175491	3	1	38	200	10	3730	2		0	0	4	0	0	0	0	0	0	0	0	0	2
37	257641	3	1	38.3	200	10	3700	2		0	0	4	0	0	0	0	0	0	0	0	0	2
30	249028	1	1	38.1	200	10	3660	0		0	0	4	0	0	0	0	0	0	0	0	0	0
33	159449	3	1	38.5	400	10	3635	2		0	0	4	0	0	0	0	0	0	0	0	0	2
34	270794	1	1	38.2	200	10	3590	0		0	0	4	0	0	0	0	0	0	0	0	0	0
34	123056	4	1	38.3	300	10	3590	2		0	0	5	0	0	0	0	0	0	0	0	0	3
41	183739	1	1	39.2	200	10	3580	0		0	0	4	0	0	0	0	0	0	0	0	0	0
28	195900	2	1	38.2	400	10	3500	1		0	0	6	1	0	0	0	0	0	0	0	0	1
35	253654	1	1	38.3	650	10	3480	1		0	0	6	0	0	0	0	0	0	0	0	1	0
32	251076	1	1	37.6	200	10	3465	0		0	0	3	0	0	0	0	0	0	0	0	0	0
27	216961	1	1	39.1	200	10	3460	0		0	0	4		0	0	0	0	0	0	0	0	0
27	208109	1	1	40.1	300	10	3450	0		0	0	4	0	0	0	0	0	0	0	0	0	0
29	255436	1	1	36.5	200	10	3445	0		0	0	4	0	0	0	0	0	0	0	0	0	0
30	164640	1	1	39.2	300	10	3415	0		0	0	4	0	0	0	0	0	0	0	0	0	0
34	160849	1	1	39.4	200	10	3360	0		0	0	4	0	0	0	0	0	0	0	0	0	0
29	188234	1	1	41.1	200	10	3360	0		0	0	4	0	0	0	0	0	0	0	0	0	0
34	198173	1	1	39.1	200	10	3330	0		0	0	3	0	0	0	0	0	0	0	0	0	0
34	215545	2	1	38.1	200	10	3280	3		0	0	4		1	0	0	0	0	0	0	0	1
28	217651	1	1	38.4	200	10	3280	0		0	0	4	0	0	0	0	0	0	0	0	0	0
29	220321	1	1	38.2	200	10	3270	0		0	0	4	0	0	0	0	0	0	0	0	0	0
36	234464	1	1	38.1	300	10	3250	0		0	0	4	0	0	0	0	0	0	0	0	0	0
31	143474	2	1	37.5	200	10	3240	1		0	0	4	0	0	0	0	0	0	0	0	0	1
31	267446	1	1	39.1	300	10	3240	0		0	0	4	0	0	0	0	0	0	0	0	0	0
31	178730	1	1	37.6	200	10	3240	0		0	0	5	0	0	0	0	0	0	0	0	0	0
29	256837	1	1	37.5	700	10	3210	0		0	0	4	0	0	0	0	0	0	0	0	1	0
34	164168	2	1	38.1	200	10	3200	1		0	0	4	0	0	0	0	0	0	0	0	0	1
34	188374	1	1	38.4	200	10	3200	0		0	0	5	0	0	0	0	0	0	0	0	0	0
36	198186	4	1	37.4	200	10	3185	3		0	0	4	0	0	0	0	0	0	0	0	0	3
31	191860	2	1	38	300	10	3175	1		0	0	4	0	0	0	0	0	0	0	0	0	1
32	260684	1	1	38.3	200	10	3160	0		0	0	4	0	0	0	0	0	0	0	0	0	0
29	239472	1	1	38.5	300	10	3130	0		0	0	5	0	1	0	0	0	0	0	0	0	0
29	157951	1	1	37.6	200	10	3100	0		0	0	4	0	0	0	0	0	0	0	0	0	0
30	204418	2	1	38.4	250	10	3090	1		0	0	4	0	0	0	0	0	0	0	0	0	1
34	257061	2	1	38.2	200	10	3070	0		0	0	4	0	0	0	0	0	0	0	0	0	1
33	199852	2	1	38.1	250	10	3050	1		0	0	6	0	0	0	0	0	0	0	0	0	1
30	228644	1	1	37.3	250	10	3035	0		0	0	4	0	1	0	0	0	0	0	0	0	0
35	245730	1	1	37.5	250	10	3010	0		0	0	4	0	0	0	0	0	0	0	0	0	0
38	167915	1	1	38	200	10	3005	0		0	0	4	0	0	0	0	0	0	0	0	0	0
33	213122	2	1	38.5	200	10	2930	0		0	0	6	0	0	0	0	0	0	0	0	0	1
26	202679	1	1	38	200	10	2910	0		0	0	4	0	0	0	0	0	0	0	0	0	0
33	205921	2	1	39.4	200	10	2880	0		0	0	5	0	0	0	0	0	0	0	0	0	1
32	196269	1	1	37	200	10	2880	0		0	0	5	0	0	0	0	0	0	0	0	0	0
32	213207	2	1	38.4	300	10	2870	1		0	0	4	0	0	0	0	0	0	0	0	0	1
30	152714	1	1	36.6	200	10	2865	0		0	0	4	0	0	0	0	0	0	0	0	0	0
28	217329	1	1	37.1	200	10	2695	0		0	0	4	0	0	0	0	0	0	0	0	0	0
31	177813	1	1	39.2	200	10	2620	0		0	0	4	0	0	0	0	0	0	0	0	0	0
33	269547	2	1	33.1	400	10	2365	0		0	0	5	0	0	0	0	0	0	0	0	0	1
27	273263	1	1	33	800	9	2350	0		0	0	4	0	0	0	0	0	0	0	0	1	0
27	272213	1	1	33.1	200	10	1850	0		0	0	5	0	0	0	0	0	0	0	0	0	0
29	186929	2	2	39.1	400	10	3820	2		0	0	5	0	0	0	0	0	0	0	0	0	0
33	173129	2	2	39	200	10	3810	0		0	0	4	0	0	0	0	0	0	0	0	0	0
33	179008	5	2	38	200	10	3510	3		0	0	5	0	0	0	0	0	0	0	0	0	3
33	196025	3	2	39.3	200	10	3505	1		0	0	5	0	0	0	0	0	0	0	0	0	1
37	32866	3	2	38.3	200	10	3460	1		0	0	4	0	0	0	0	0	0	0	0	0	1
32	141365	2	2	38.2	400	10	3445	0		0	0	4	0	0	0	0	0	0	0	0	0	0
38	196996	2	2	37.2	200	10	3260	0		0	0	4	0	0	0	0	0	0	0	0	0	0
39	271769	4	2	37.2	300	10	3200	2		0	0	4	0	0	0	0	0	0	0	0	0	2
40	269224	5	2	37.6	300	10	3200	3		0	0	5	0	0	0	0	0	0	0	0	0	3
39	52761	4	2	33.3	200	10	2535	0		0	0	4	0	0	0	0	0	0	0	0	0	2
41	157164	3	2	34.2	200	10	2410	1		0	0	4	0	0	0	0	0	0	0	0	0	1
36	196888	5	2	31.5	250	7	1670	3		0	0	5	0	1	0	0	0	0	0	0	0	3
32	132327	2	2	39	300	10	3960	0		0	0	4	0	0	0	0	0	0	0	0	0	0
34	147749	3	2	38.4	400	10	3830	0		0	0	5	0	0	0	0	0	0	0	0	0	1
37	150443	5	2	38.1	200	10	3390	2		0	0	4	0	0	0	0	0	0	0	0	0	3
35	182828	3	2	38.6	250	10	3370	1		0	0	3	0	0	0	0	0	0	0	0	0	1
35	245276	2	2	38.3	200	10	3365	0		0	0	4	0	0	0	0	0	0	0	0	0	0
37	191052	4	1	37.1	1300	10	4080	2	600	1	0	9	1	0	0	1	0	0	0	1	1	3
31	204542	3	1	38.3	1700	10	4060	2	600	1	0	5	0	0	0	1	0	0	0	1	1	2
41	153127	2	1	37	200	10	3700	1		0	0	4	0	0	0	1	0	0	0	1	0	1
27	169875	2	1	38.3	600	10	3530	1	300	1	0	4	1	0	0	1	0	0	0	1	1	1
30	197876	2	1	36.6	400	10	3430	1		0	0	8	0	0	0	1	0	0	0	1	0	1
30	190329	2	1	37	400	10	3220	1		0	0	7	0	0	0	1	0	0	0	1	0	1
34	254587	3	1	37	300	10	3040	1		0	0	4	0	0	0	1	0	0	0	1	0	2
34	173607	2	1	37	400	10	2960	0		0	0	4	0	0	0	1	0	0	0	1	0	1
28	222488	1	1	37	400	10	2850	0		0	0	4	0	0	0	1	0	0	0	1	0	0
30	195480	1	1	36.1	450	10	2830	0		0	0	8	0	1	0	1	0	0	0	1	0	0
29	239852	1	1	36.6	1500	10	2810	0		0	0	5	0	0	0	1	0	0	0	1	1	0
30	185607	2	1	36	600	10	2700	1		0	0	8	0	1	0	1	0	0	0	1	1	1
31	224815	2	1	37.3	300	10	2680	1		0	0	4	0	0	0	1	0	0	0	1	0	1
31	198721	2	1	37.4	300	10	3270	1		0	0	4	0	0	0	1	0	0	0	1	0	1
32	258391	1	1	37.6	200	10	3010	0		0	0	5	0	0	0	1	0	0	0	1	0	0
29	224664	2	1	36.5	200	10	2870	1		0	0	6	0	0	0	1	0	0	0	1	0	1
37	75717	2	2	36.6	300	10	3015	0		0	0	5	0	1	0	1	0	0	0	1	0	0
33	247248	4	2	36.4	1800	10	2945	1	1200	1	0	7	0	1	0	1	0	0	0	1	1	2
37	158383	2	2	37	660	9	2800	1		0	0	4	0	0	0	1	0	0	0	1	1	0
31	193088	2	2	36.6	1200	10	2690	0	1200	1	0	5	0	0	0	1	0	0	0	1	1	0
37	53461	4	2	37	200	10	2500	2		0	0	4	0	0	0	1	0	0	0	1	0	2
42	212397	6	2	37.6	400	10	3500	4		0	0	8	0	0	0	1	0	0	0	1	0	4
32	246374	2	1	37.1	200	10	2890	0		0	0	4	0	0	0	0	0	0	0	1	0	1
35	258104	3	1	38	200	10	3140	2		0	0	4	0	0	0	0	0	0	0	1	0	2
38	181745	1	1	37.3	350	8	4270	0		0	0	5	0	0	0	0	0	0	0	1	0	0
34	124691	2	1	41.1	350	10	4110	1		0	0	4	0	0	0	0	0	0	0	1	0	1
30	271049	2	1	37.4	300	10	4040	1		0	0	4	0	0	0	0	0	0	0	1	0	1
37	178719	2	1	38	450	10	3870	1		0	0	7	0	0	0	0	0	0	0	1	0	1
33	197399	1	1	38	200	10	3830	0		0	0	4	0	0	0	0	0	0	0	1	0	0
30	175418	3	1	37.2	350	10	3830	0		0	0	5	0	0	0	0	0	0	0	1	0	2
33	161941	2	1	37.2	550	10	3760	1		0	0	4	0	0	0	0	0	0	0	1	1	1
27	157513	3	1	37.3	1100	10	3740	2	300	1	0	7	0	0	0	0	0	0	0	1	1	2
33	202157	1	1	37.5	600	10	3735	0		0	0	6	0	0	0	0	0	0	0	1	1	0
28	216080	3	1	38.3	200	10	3730	2		0	0	4	0	0	0	0	0	0	0	1	0	2
35	276717	1	1	37	200	10	3680	0		0	0	4	0	0	0	0	0	0	0	1	0	0
34	160857	1	1	38.5	200	10	3655	0		0	0	4	0	0	0	0	0	0	0	1	0	0
28	231501	2	1	39.4	200	10	3650	0		0	0	4	0	0	0	0	0	0	0	1	0	1
32	190596	1	1	37.1	300	10	3630	0		0	0	4	0	0	0	0	0	0	0	1	0	0
31	277922	3	1	38	200	10	3620	0		0	0	4	0	0	0	0	0	0	0	1	0	2
37	271202	2	1	37	800	10	3610	1		0	0	4	0	0	0	0	0	0	0	1	1	1
32	259277	2	1	38	500	10	3550	1		0	0	5	0	0	0	0	0	0	0	1	1	1
30	277244	1	1	37.3	400	9	3550	0		0	0	5	0	0	0	0	0	0	0	1	0	0
33	222006	1	1	37.3	400	10	3545	0		0	0	4	0	0	0	0	0	0	0	1	0	0
34	172635	1	1	39	1000	10	3540	0	300	1	0	7	0	0	0	0	0	0	0	1	1	0
41	187877	1	1	37.3	400	10	3530	0		0	0	5	0	0	0	0	0	0	0	1	0	0
41	260584	1	1	37.6	600	10	3510	0		0	0	6	0	0	0	0	0	0	0	1	1	0
37	188085	3	1	37.5	600	8	3510	1		0	0	6	0	0	0	0	0	0	0	1	1	2
32	237295	1	1	37.5	400	10	3500	1		0	0	6	0	0	0	0	0	0	0	1	0	0
28	240267	2	1	38.5	200	10	3500	1		0	0	4	0	0	0	0	0	0	0	1	0	1
33	218226	1	1	38.1	300	10	3490	0		0	0	4	0	0	0	0	0	0	0	1	0	0
32	185794	1	1	37.2	300	10	3490	0		0	0	5	0	0	0	0	0	0	0	1	0	0
36	193118	1	1	38.3	1200	10	3490	0	300	1	0	7	1	0	0	0	0	0	0	1	1	0
34	224773	1	1	38	300	10	3460	0		0	0	3	0	0	0	0	0	0	0	1	0	0
36	182671	2	1	37.1	800	10	3460	1		0	0	6	0	0	0	0	0	0	0	1	1	1
30	171457	1	1	38	200	10	3425	0		0	0	5	0	0	0	0	0	0	0	1	0	0
31	170752	3	1	37.3	200	10	3420	1		0	0	5	0	0	0	0	0	0	0	1	0	2
29	206095	2	1	38.2	200	10	3390	1		0	0	5	0	1	0	0	0	0	0	1	0	1
31	251335	1	1	38.1	200	10	3370	0		0	0	5	0	0	0	0	0	0	0	1	0	0
27	153735	1	1	37.5	600	10	3370	0		0	0	6	0	0	0	0	0	0	0	1	1	0
38	260150	2	1	36.3	300	10	3350	2		0	0	4	0	0	0	0	0	0	0	1	0	1
31	161901	1	1		300	10	3350	0		0	0	5	0	1	0	0	0	0	0	1	0	0
37	196961	1	1	37.4	200	10	3350	0		0	0	4	0	0	0	0	0	0	0	1	0	0
37	156239	2	1	37.3	300	10	3340	1		0	0	5	0	0	0	0	0	0	0	1	0	1
26	181836	3	1	37	200	10	3320	2		0	0	4	0	0	0	0	0	0	0	1	0	2
31	264527	1	1	37.2	300	10	3310	0		0	0	5	0	0	0	0	0	0	0	1	0	0
35	161414	3	1	36	300	10	3300	2		0	0	4	0	0	0	0	0	0	0	1	0	2
30	194753	1	1	38.6	800	10	3300	0		0	0	5	0	0	0	0	0	0	0	1	1	0
29	158479	1	1	38.2	1450	10	3290	0	300	1	0	6	0	0	0	0	0	0	0	1	1	0
34	257843	1	1	36.6	200	10	3280	0		0	0	4	0	0	0	0	0	0	0	1	0	0
29	164857	1	1	37.4	1000	10	3275	0		0	0	5	0	0	0	0	0	0	0	1	1	0
32	255686	3	1	36.6	2500	10	3270	2		0	0	6	1	0	0	0	0	0	0	1	1	2
38	236131	1	1	37.5	300	10	3270	0		0	0	4	0	0	0	0	0	0	0	1	0	0
34	200421	2	1	37.5	200	10	3270	1		0	0	4	0	0	0	0	0	0	0	1	0	1
28	249842	1	1	36	400	10	3260	0		0	0	4	0	1	0	0	0	0	0	1	0	0
34	157696	3	1	35.5	300	10	3250	2		0	0	4	0	0	0	0	0	0	0	1	0	2
27	192677	1	1	38.6	200	10	3250	0		0	0	4	0	0	0	0	0	0	0	1	0	0
31	243072	1	1	37.1	250	10	3240	0		0	0	8	0	0	0	0	0	0	0	1	0	0
30	187199	1	1	37.3	250	9	3225	0		0	0	4	0	0	0	0	0	0	0	1	0	0
29	196024	1	1	38.1	250	10	3220	0		0	0	5	0	0	0	0	0	0	0	1	0	0
39	227495	1	1	38	300	10	3210	0		0	0	4	0	0	0	0	0	0	0	1	0	0
39	195924	2	1	37.5	300	5	3210	0		0	0	4	0	0	0	0	0	0	0	1	0	1
32	181707	2	1	36.6	570	10	3190	0		0	0	4	0	0	0	0	0	0	0	1	1	1
35	225703	1	1	34.2	500	10	3180	0		0	0	4	0	1	0	0	0	0	0	1	1	0
34	211456	5	1	37	200	9	3170	4		0	0	4	0	0	0	0	0	0	0	1	0	4
32	194184	1	1	39.1	400	10	3170	1		0	0	5	0	0	0	0	0	0	0	1	0	0
26	172207	3	1	37.5	300	10	3160	2		0	0	4	0	0	0	0	0	0	0	1	0	2
33	243665	1	1	37.1	250	10	3155	0		0	0	4	0	0	0	0	0	0	0	1	0	0
32	214233	3	1	36.5	400	10	3140	2	1200	1	0	6	1	0	0	0	0	0	0	1	0	2
31	300052	1	1	36.6	1000	10	3140	0	300	1	0	7	0	0	0	0	0	0	0	1	1	0
33	162644	1	1	37	300	10	3130	0		0	0	4	0	1	0	0	0	0	0	1	0	0
42	258751	2	1	37.4	500	10	3125	0		0	0	7	0	0	0	0	0	0	0	1	1	1
28	224370	3	1	35.3	400	10	3120	1		0	0	4	0	1	0	0	0	0	0	1	0	2
29	183630	1	1	37.1	300	10	3120	0		0	0	4	0	0	0	0	0	0	0	1	0	0
32	194299	1	1	37	200	10	3120	0		0	0	4	0	0	0	0	0	0	0	1	0	0
30	161259	1	1	37	300	10	3110	0		0	0	5	1	0	0	0	0	0	0	1	0	0
31	168647	1	1	37.2	300	10	3110	0		0	0	5	0	0	0	0	0	0	0	1	0	0
33	180377	1	1	37	600	10	3105	0	600	1	0	7	0	1	0	0	0	0	0	1	1	0
27	168740	2	1	37.4	600	10	3100	1		0	0	5	0	0	0	0	0	0	0	1	1	1
25	228732	1	1	37.2	500	10	3100	0		0	0	4	0	0	0	0	0	0	0	1	1	0
29	222215	3	1	38	300	10	3090	2		0	0	3	0	0	0	0	0	0	0	1	0	2
35	267710	2	1	37	300	10	3090	1		0	0	5	0	0	0	0	0	0	0	1	0	1
26	270056	1	1	37	200	10	3080	0		0	0	4	0	0	0	0	0	0	0	1	0	0
31	200584	2	1	37.5	300	10	3060	1		0	0	7	0	1	0	0	0	0	0	1	0	1
34	258031	1	1	37.2	200	10	3060	0		0	0	4	0	0	0	0	0	0	0	1	0	0
29	236534	2	1	37.1	300	10	3060	1		0	0	4	0	0	0	0	0	0	0	1	0	1
29	264637	1	1	37.1	300	10	3060	0		0	0	6	1	0	0	0	0	0	0	1	0	0
28	240799	1	1	36	200	10	3040	1		0	0	4	0	1	0	0	0	0	0	1	0	0
37	205747	2	1	37	200	10	3035	2		0	0	3	0	0	0	0	0	0	0	1	0	1
28	214377	1	1	37	400	10	3030	0		0	0	4	0	0	0	0	0	0	0	1	0	0
32	215655	1	1	37.3	200	10	3030	0		0	0	4	0	0	0	0	0	0	0	1	0	0
27	197339	1	1	38.5	600	10	3030	0		0	0	4	0	0	0	0	0	0	0	1	1	0
29	221547	1	1	37.6	600	10	3025	0		0	0	5	0	0	0	0	0	0	0	1	1	0
30	263094	2	1	37	200	10	3020	1		0	0	3	0	0	0	0	0	0	0	1	0	1
33	222538	1	1	37.2	500	10	3020	0		0	0	4	1	0	0	0	0	0	0	1	1	0
29	169110	1	1	38	200	10	3020	0		0	0	4	0	0	0	0	0	0	0	1	0	0
31	258372	1	1	37.2	700	10	3010	0		0	0	5	0	0	0	0	0	0	0	1	1	0
29	244992	1	1	37.1	250	10	3010	0		0	0	5	0	0	0	0	0	0	0	1	0	0
33	271048	1	1	37.1	300	10	3010	0		0	0	3	0	0	0	0	0	0	0	1	0	0
28	274448	3	1	37.1	300	10	3000	2		0	0	3	0	0	0	0	0	0	0	1	0	2
29	167486	2	1	37.1	350	10	3000	1		0	0	4	0	0	0	0	0	0	0	1	0	1
27	203464	1	1	35.6	200	10	2995	0		0	0	4	0	1	0	0	0	0	0	1	0	0
33	238589	2	1	36.1	250	10	2995	1		0	0	6	0	1	0	0	0	0	0	1	0	1
35	186565	2	1	37.3	300	10	2990	1		0	0	4	0	0	0	0	0	0	0	1	0	1
30	196886	2	1	36	300	10	2985	0		0	0	5	0	0	0	0	0	0	0	1	0	1
28	195119	1	1	37.5	300	10	2980	0		0	0	5	0	0	0	0	0	0	0	1	0	0
29	252868	1	1	37.2	350	10	2975	0		0	0	4	0	0	0	0	0	0	0	1	0	0
28	238870	1	1	38	300	10	2960	0		0	0	4	0	0	0	0	0	0	0	1	0	0
32	207537	2	1	37.2	300	10	2950	1		0	0	6	0	0	0	0	0	0	0	1	0	1
30	262748	1	1	37	700	10	2950	0		0	0	6	1	0	0	0	0	0	0	1	1	0
34	198261	1	1	37	400	10	2950	0		0	0	4	0	0	0	0	0	0	0	1	0	0
33	206741	2	1	37	350	10	2930	1		0	0	4		0	0	0	0	0	0	1	0	1
28	190138	1	1	37	600	10	2930	1	450	1	0	6	0	0	0	0	0	0	0	1	1	0
38	153707	4	1	37.1	250	10	2915	0		0	0	4	0	0	0	0	0	0	0	1	0	3
33	199630	1	1	37.4	300	10	2915	0		0	0	5	0	0	0	0	0	0	0	1	0	0
34	265333	1	1	37.2	200	10	2910	0		0	0	3	0	0	0	0	0	0	0	1	0	0
29	274655	1	1	37	300	10	2900	0		0	0	4	0	0	0	0	0	0	0	1	0	0
37	228544	1	1	37.2	300	10	2890	0		0	0	4	0	0	0	0	0	0	0	1	0	0
25	174080	1	1	37.1	200	10	2890	0		0	0	4	0	1	0	0	0	0	0	1	0	0
32	216452	1	1	37.1	200	10	2870	0		0	0	3	0	0	0	0	0	0	0	1	0	0
29	202177	2	1	37.3	300	10	2865	1		0	0	5	0	0	0	0	0	0	0	1	0	1
30	244994	1	1	37	200	10	2860	0		0	0	4	0	0	0	0	0	0	0	1	0	0
38	227723	1	1	37.1	300	10	2850	0		0	0	4	0	0	0	0	0	0	0	1	0	0
30	248768	2	1	36.3	600	10	2850	1		0	0	8	0	1	0	0	0	0	0	1	1	1
33	196797	1	1	37.5	500	10	2850	0		0	0	6	0	0	0	0	0	0	0	1	1	0
28	208535	1	1	36.1	200	10	2840	0		0	0	4	0	1	0	0	0	0	0	1	0	0
35	173517	2	1	35.4	200	10	2835	1		0	0	6	0	1	0	0	0	0	0	1	0	1
27	162842	1	1	37.1	300	10	2830	0		0	0	4	0	0	0	0	0	0	0	1	0	0
29	241842	1	1	37	250	10	2820	0		0	0	5	1	0	0	0	0	0	0	1	0	0
36	202331	1	1	37	400	10	2820	0		0	0	4	0	0	0	0	0	0	0	1	0	0
33	255955	2	1	37.2	300	10	2815	1		0	0	4	0	0	0	0	0	0	0	1	0	1
38	188292	3	1		750	10	2815	0		0	0	4	0	1	0	0	0	0	0	1	1	2
29	172071	1	1	37.2	200	10	2800	0		0	0	4	0	0	0	0	0	0	0	1	0	0
28	191189	4	1	37	600	10	2800	3		0	0	5	0	0	0	0	0	0	0	1	1	3
39	153430	1	1	34.5	410	10	2785	0		0	0	4	0	1	0	0	0	0	0	1	0	0
36	186560	2	1	37.2	300	10	2750	1		0	0	4	0	0	0	0	0	0	0	1	0	1
32	205586	1	1	37.3	350	10	2720	0		0	0	4	0	0	0	0	0	0	0	1	0	0
33	280185	1	1	37.2	600	10	2720	0		0	0	4	0	0	0	0	0	0	0	1	1	0
34	278726	2	1	37.1	300	10	2720	0		0	0	5	0	0	0	0	0	0	0	1	0	1
27	268014	1	1	37	200	10	2700	0		0	0	4	0	0	0	0	0	0	0	1	0	0
23	221924	1	1	37.6	550	10	2690	0		0	0	4	0	0	0	0	0	0	0	1	1	0
32	169039	1	1	37.5	200	10	2670	0		0	0	2	0	0	0	0	0	0	0	1	0	0
26	186464	2	1	37.1	500	10	2670	1		0	0	4	0	0	0	0	0	0	0	1	1	1
26	200942	2	1	35.5	200	10	2640	1		0	0	5	0	1	0	0	0	0	0	1	0	1
28	274859	1	1	36.5	600	10	2630	0		0	0	5	0	0	0	0	0	0	0	1	1	0
28	272499	1	1	36.1	200	10	2620	0		0	0	4	0	0	0	0	0	0	0	1	0	0
29	196633	3	1	36.6	700	10	2620	2		0	0	5	1	1	0	0	0	0	0	1	1	2
31	212155	1	1	37	300	10	2610	1		0	0	4	0	0	0	0	0	0	0	1	0	0
36	252400	1	1	34.2	350	9	2605	0		0	0	5	0	1	0	0	0	0	0	1	0	0
33	249947	2	1	35.2	200	10	2600	1		0	0	5	0	0	0	0	0	0	0	1	0	1
32	203241	1	1	37.3	600	10	2600	0		0	0	7	1	0	0	0	0	0	0	1	1	0
31	278300	2	1	35.6	500	10	2590	1	300	1	0	5	0	0	0	0	0	0	0	1	1	1
23	148948	3	1	36.5	200	10	2590	2		0	0	4	0	0	0	0	0	0	0	1	0	2
37	167982	3	1	36	300	10	2585	2		0	0	4	0	1	0	0	0	0	0	1	0	2
40	265139	4	1	36	300	10	2570	0		0	0	5	0	0	0	0	0	0	0	1	0	3
34	194784	1	1	37.1	300	10	2560	0		0	0	4	0	0	0	0	0	0	0	1	0	0
27	276595	2	1	35.6	1000	10	2550	1	600	1	0	4	0	0	0	0	0	0	0	1	1	1
32	184539	1	1	37.1	250	10	2545	0		0	0	5	0	0	0	0	0	0	0	1	0	0
36	259172	1	1	37	600	9	2540	0	300	1	0	7	0	0	0	0	0	0	0	1	1	0
32	150904	3	1	35.6	200	9	2520	2		0	0	6	0	0	0	0	0	0	0	1	0	2
34	224368	1	1	33.1	450	10	2510	0		0	0	4	0	1	0	0	0	0	0	1	0	0
31	262713	1	1	37.1	800	10	2500	0		0	0	5	0	0	0	0	0	0	0	1	1	0
30	219028	1	1	34.4	200	10	2485	0		0	0	4	0	1	0	0	0	0	0	1	0	0
34	175515	1	1	33.4	200	10	2450	1		0	0	4	0	1	0	0	0	0	0	1	0	0
28	248037	1	1	36	400	10	2340	0		0	0	4	0	1	0	0	0	0	0	1	0	0
35	266187	2	1	36.3	300	9	2330	1		0	0	5	0	0	0	0	0	0	0	1	0	1
38	248335	3	1	36.4	400	10	2300	1		0	0	5	0	0	0	0	0	0	0	1	0	2
41	269022	3	1	32.5	700	9	2250	1	300	1	0	7	0	0	0	0	0	0	0	1	1	2
28	169854	1	1	35.1	200	10	2190	0	600	1	0	7	0	1	0	0	0	0	0	1	0	0
34	220302	1	1	32.6	250	10	2165	0	600	1	0	8	1	1	0	0	0	0	0	1	0	0
30	216134	1	1	35.3	400	10	2160	0		0	0	5	0	0	0	0	0	0	0	1	0	0
27	213587	1	1	33.5	200	10	2155	0		0	0	5	0	1	0	0	0	0	0	1	0	0
28	229312	1	1	35.3	200	10	2150	0		0	0	4	0	1	0	0	0	0	0	1	0	0
29	154314	1	1	32.4	600	10	2120	0		0	0	5	0	1	0	0	0	0	0	1	1	0
30	232231	3	1	31.6	200	10	2100	2		0	0	4	0	1	0	0	0	0	0	1	0	2
43	159194	2	1	32.6	400	10	2100	0	300	1	0	9	1	1	0	0	0	0	0	1	0	1
29	217297	1	1	37.2	300	10	2070	0		0	0	4	0	0	0	0	0	0	0	1	0	0
29	243564	1	1	32.1	300	9	1940	1		0	0	3	0	1	0	0	0	0	0	1	0	0
26	171497	1	1	33.4	300	10	1930	0		0	0	4	0	1	0	0	0	0	0	1	0	0
34	255194	1	1	32.5	200	10	1920	0	300	1	0	9	0	0	0	0	0	0	0	1	0	0
34	242295	3	1	35.4	250	5	1830	1		0	0	4	0	1	0	0	0	0	0	1	0	2
35	174874	1	1	33	200	10	1760	0		0	0	6	0	0	0	0	0	0	0	1	0	0
31	197274	3	1	33.3	250	10	1745	2		0	0	4	0	1	0	0	0	0	0	1	0	2
31	239225	2	1	30.4	500	9	1640	1		0	0	5	0	1	0	0	0	0	0	1	1	1
29	191546	3	1	30.2	300	9	1555	1		0	0	4	0	1	0	0	0	0	0	1	0	2
35	163525	1	1	30.4	150	0	990	0		0	0	8	0	0	0	0	0	0	0	1	0	0
38	247452	1	1	37.4	200	10	3650	0		0	0	3	0	0	0	0	0	0	0	1	0	0
32	158534	2	1	36.5	250	10	3580	1		0	0	4	0	0	0	0	0	0	0	1	0	1
33	216409	1	1	38	300	10	3540	0		0	0	4	0	0	0	0	0	0	0	1	0	0
26	273816	1	1	37.1	400	10	3540	0		0	0	4	0	0	0	0	0	0	0	1	0	0
23	198892	1	1	37.1	200	10	3380	0		0	0	4	0	0	0	0	0	0	0	1	0	0
35	217244	2	1	38	500	10	3265	1		0	0	5	0	0	0	0	0	0	0	1	1	1
30	136811	3	1	37.4	200	10	3210	0		0	0	8	0	0	0	0	0	0	0	1	0	2
31	237209	1	1	37.1	200	10	3180	0		0	0	4	0	0	0	0	0	0	0	1	0	0
36	159659	1	1	36	400	10	3155	0		0	0	4	0	1	0	0	0	0	0	1	0	0
32	187343	1	1	37.3	300	10	3130	0		0	0	4	0	0	0	0	0	0	0	1	0	0
36	184343	1	1	38.3	200	10	3125	0		0	0	4	0	0	0	0	0	0	0	1	0	0
31	269521	1	1	37.1	800	8	3095	0		0	0	5	0	0	0	0	0	0	0	1	1	0
33	235798	1	1	37	250	10	3090	0		0	0	5	0	0	0	0	0	0	0	1	0	0
32	259555	1	1	36.1	300	10	2980	0		0	0	6	0	0	0	0	0	0	0	1	0	0
36	261216	1	1	35.1	200	10	2965	1		0	0	4	0	0	0	0	0	0	0	1	0	0
25	200921	1	1	36.4	200	10	2950	0		0	0	8	1	1	0	0	0	0	0	1	0	0
31	216250	3	1	37	300	8	2920	0		0	0	4	0	0	0	0	0	0	0	1	0	2
27	199825	1	1	36.6	200	10	2910	0		0	0	4	0	0	0	0	0	0	0	1	0	0
30	171348	1	1	37.2	200	10	2870	0		0	0	5	0	1	0	0	0	0	0	1	0	0
29	269554	1	1	34.6	800	10	2870	0		0	0	5	0	0	0	0	0	0	0	1	1	0
39	202689	3	1	36.6	300	10	2800	2		0	0	5	0	0	0	0	0	0	0	1	0	2
29	124907	1	1	36.2	250	10	2755	0		0	0	4	0	1	0	0	0	0	0	1	0	0
31	194066	1	1	37.4	200	10	2670	0		0	0	5	0	0	0	0	0	0	0	1	0	0
40	179503	1	1	34	200	10	2475	0		0	0	4	0	1	0	0	0	0	0	1	0	0
37	226936	2	2	37.3	300	10	3820	0		0	0	7	0	0	0	0	0	0	0	1	0	0
31	124128	3	2	37.2	200	10	3550	1		0	0	6	0	0	0	0	0	0	0	1	0	1
30	165494	6	2	36.6	200	10	3345	3		0	0	5	0	0	0	0	0	0	0	1	0	4
30	121572	2	2	37.6	400	10	3260	0		0	0	4	0	1	0	0	0	0	0	1	0	0
32	226271	4	2	37	300	10	3250	1		0	0	3	0	0	0	0	0	0	0	1	0	2
33	277226	2	2	37.2	800	10	3195	0		0	0	5	0	0	0	0	0	0	0	1	1	0
33	251339	3	2	37.1	400	10	3190	1		0	0	4	0	1	0	0	0	0	0	1	0	1
32	264943	5	2	40.1	250	0	3150	3		0	0	8	0	0	0	0	0	0	0	1	0	3
36	225983	2	2	37	600	10	3050	0		0	0	4	0	0	0	0	0	0	0	1	1	0
37	267565	3	2	37.3	400	10	3010	1		0	0	4	0	0	0	0	0	0	0	1	0	1
35	59226	3	2	38.1	400	10	2950	1		0	0	4	0	0	0	0	0	0	0	1	0	1
34	155889	3	2	38.2	200	10	2910	1		0	0	4	0	0	0	0	0	0	0	1	0	1
35	173334	5	2	37.1	300	10	2825	3		0	0	4	0	1	0	0	0	0	0	1	0	3
36	154181	4	2	37.2	200	10	2755	2		0	0	4	0	0	0	0	0	0	0	1	0	2
31	165292	2	2	37	200	10	2749	0		0	0	4	0	0	0	0	0	0	0	1	0	0
34	88590	3	2	35.2	200	10	2740	1		0	0	4	0	1	0	0	0	0	0	1	0	1
37	254899	3	2	36.6	300	10	2715	1		0	0	4	0	0	0	0	0	0	0	1	0	1
39	256236	3	2	36.6	500	8	2670	1		0	0	8	0	0	0	0	0	0	0	1	1	1
33	181037	2	2	36.3	200	10	2610	0		0	0	4	0	0	0	0	0	0	0	1	0	0
42	251532	3	2	37.1	400	10	2600	1		0	0	8	0	0	0	0	0	0	0	1	0	1
31	241899	2	2	37.1	400	10	2440	0		0	0	4	0	0	0	0	0	0	0	1	0	0
36	187916	3	2	35.1	200	10	2400	0		0	0	4	0	0	0	0	0	0	0	1	0	1
25	201713	2	2	37.3	350	10	2370	0		0	0	4	0	0	0	0	0	0	0	1	0	0
32	194655	2	2	35.3	800	10	2365	0	300	1	0	8	1	0	0	0	0	0	0	1	1	0
38	246316	2	2	36.1	1000	10	2290	1	300	1	0	11	1	0	0	0	0	0	0	1	1	0
32	177200	1	2	34.4	200	10	1940	0		0	0	4	0	1	0	0	0	0	0	1	0	-1
33	94642	3	2	37.1	800	10	3610	1		0	0	4	0	0	0	0	0	0	0	1	1	1
36	80330	2	2	30.2	200	9	1425	0		0	0	7	0	1	0	0	0	0	0	1	0	0
35	276538	4	2	37.3	400	10	3000	2		0		4	0	0	0	0	0	0	0	1	0	2
41	158341	4	3	34.6	1120	10	2535	1	300	1	0	4	0	1	0	0	0	0	0	1	1	1
41	33226	3	3	36.1	300	10	2460	0		0	0	5	0	0	0	0	0	0	0	1	0	0
28	262115	1	1	38.2	200	10	4165	0		0	0	4	0	0	0	0		0	0	0	0	0
33	181801	1	1	37.6	200	10	3000	0		0	0	4	0	0	0	0		0	0	0	0	0
32	99605	1	1	38	750	10	3670	0		0	0	4	0	0	0	0		0	0	1	1	0
31	181037	1	1	37.1	300	9	2875	0		0	0	4	0	0	0	0	0	0	0	0	0	0
35	167125	2	1	37.2	400	10	3390	1		0	0	4	0	1	0	0		0	0	0	0	1
